# Supplementary material for: The pangenome of the wheat pathogen Pyrenophora tritici-repentis reveals novel transposons associated with necrotrophic effectors ToxA and ToxB
Source: BMC Biol. 2022 Oct 24;20:239. doi: 10.1186/s12915-022-01433-w (PMC9594970; doi:10.1186/s12915-022-01433-w)
Supplement: Supplementary file 3 — Additional file 3. Curated output from dbCAN for grouping and counting the number of genes in specific CAZyme families. [file 12915_2022_1433_MOESM3_ESM.xlsx]

## Sheet: S4-grouped by enzyme function
		Race	1	1	1	1	1	1	1	1	1	1	2	2	2	2	2	2	3	3	3	3	3	3	4	4	4	5	5	5	5	5	5	5	6	7	7	7	8	8	8	atypical	1
	CAZy family	Major known activity	ASC1	I33-1	L3-1	L4-1	SW20-7	SW21-1	SW21-5	SW21-8	SW2-1	SW7-5	86-124	AB88-2	L2-1	SW1-2	SW15-1	T132-2	331-2	D308	I72-1	I72-7	SC29-1	SW21-7	90-2	G9-4	T126-1	92-171	Alg3-24	Alg4x-1	I17-2	I34-5	I35-56	I36-1	AlgH1	AZ35-5	T176-2	T181-1	I34-1	I35-18	I73-1	T128-1	Pt-1C-BFP	Core	Acc	singletons
	Cellulose- and pectin- active
>	GH5	cellulase	14	14	14	14	14	14	14	14	14	14	14	14	14	13	14	14	14	14	14	14	13	14	14	14	14	14	14	14	14	14	14	14	14	14	14	14	14	14	14	14	14	13	1
>	GH6	endoglucanase	3	3	3	3	3	3	3	3	3	3	3	3	3	3	3	3	3	3	3	3	3	3	3	3	3	3	3	3	3	3	3	3	3	3	3	3	3	3	3	3	3	3	0
>	GH7	endoglucanase	3	3	3	3	3	3	3	3	3	3	3	3	3	3	3	3	3	3	3	3	3	3	3	3	3	3	3	3	3	3	3	3	3	3	3	3	3	3	3	3	3	3	0
	GH8	endo-xylanases	0	0	0	0	0	0	0	0	0	0	0	0	0	0	0	0	0	0	0	0	0	0	0	0	0	0	0	0	0	0	0	0	0	0	0	0	0	0	0	0	0	0	0
>	GH9	endoglucanase	0	0	0	0	0	0	0	0	0	0	0	0	0	0	0	0	0	0	0	0	0	0	0	0	0	0	0	0	0	0	0	0	0	0	0	0	0	0	0	0	0	0	0
>	GH10	endo-1,4-β-xylanase	4	4	4	4	3	3	4	4	4	4	4	4	4	4	4	4	4	4	4	4	4	4	4	4	4	4	4	4	4	4	4	4	4	4	4	5	4	4	4	4	4	3	2	1
>	GH11	xylanase	4	4	4	4	4	4	4	4	4	4	4	4	4	4	4	4	4	4	4	4	4	4	4	4	4	4	4	4	4	4	4	4	4	4	4	4	4	4	4	4	3	3	1
>	GH12	endoglucanase & xyloglucan hydrolysis	2	2	2	2	2	2	2	2	2	2	2	2	2	2	2	2	2	2	2	2	2	2	2	2	2	2	2	2	2	2	2	2	2	2	2	2	2	2	2	2	2	2	0
	GH26	β-mannanase & xylanase	0	0	0	0	0	0	0	0	0	0	0	0	0	0	0	0	0	0	0	0	0	0	0	0	0	0	0	0	0	0	0	0	0	0	0	0	0	0	0	0	0	0	0
	GH28	galacturonases	6	5	6	6	6	6	6	6	5	6	6	5	6	6	6	5	6	6	6	5	5	6	6	5	6	5	5	5	6	5	5	5	6	6	5	6	5	6	6	5	6	5	1
>	GH44	endoglucanase	0	0	0	0	0	0	0	0	0	0	0	0	0	0	0	0	0	0	0	0	0	0	0	0	0	0	0	0	0	0	0	0	0	0	0	0	0	0	0	0	0	0	0
>	GH45	endoglucanase	3	3	3	3	3	3	3	3	3	3	3	3	3	3	3	3	3	3	3	3	3	3	3	3	3	3	3	3	3	3	3	3	3	3	3	3	3	3	3	3	3	3	0
	GH48	endo-processive cellulases	0	0	0	0	0	0	0	0	0	0	0	0	0	0	0	0	0	0	0	0	0	0	0	0	0	0	0	0	0	0	0	0	0	0	0	0	0	0	0	0	0	0	0
	GH53	endo-1,4-β-galactanase	1	1	1	1	1	1	1	1	1	1	1	1	1	1	1	1	1	1	1	1	1	1	1	1	1	1	1	1	1	1	1	1	1	1	1	1	1	1	1	1	1	1	0
	GH88	β-glucouronyl hydrolase	1	1	1	1	1	1	1	1	1	2	1	1	1	1	1	1	1	1	1	1	1	1	1	1	1	1	1	1	1	1	1	1	1	1	1	1	1	1	1	1	1	1	1	1
	GH95	α-L-fucosidase	2	2	2	2	2	2	2	2	2	2	2	2	2	2	2	2	2	2	2	2	2	2	2	2	2	3	2	2	2	2	2	2	2	2	2	2	2	2	2	2	2	2	1	1
>	AA9	lytic cellulose monooxygenase	25	26	25	25	25	25	26	26	26	26	26	25	26	25	25	25	25	25	25	25	26	26	26	25	25	25	25	26	25	26	25	25	25	26	25	25	25	26	25	25	25	25	1
>	AA10	lytic cellulose/chitin/xylan monooxygenase	0	0	0	0	0	0	0	0	0	0	0	0	0	0	0	0	0	0	0	0	0	0	0	0	0	0	0	0	0	0	0	0	0	0	0	0	0	0	0	0	0	0	0
		Total	68	68	68	68	67	67	69	69	68	70	69	67	69	67	68	67	68	68	68	67	67	69	69	67	68	68	67	68	68	68	67	67	68	69	67	69	67	69	68	67	67	67	3
	Cell wall elongation
>	GH16	xyloglucanases & xyloglycosyltransferases	16	16	16	16	16	16	16	16	16	16	16	16	16	16	16	16	16	16	16	16	16	16	16	16	16	16	16	16	16	16	16	16	16	16	16	16	16	16	16	16	16	16	0
	GH17	1,3-β-glucosidases	7	7	7	7	7	7	7	7	7	7	7	7	7	7	7	7	7	7	7	7	7	7	7	7	7	7	7	7	7	7	7	7	7	7	7	7	7	7	7	7	7	7	0
>	GH74	endoglucanases & xyloglucanases	4	4	4	4	4	4	4	4	4	4	4	4	4	4	4	4	4	4	4	4	4	4	4	4	4	3	4	4	4	4	4	4	4	4	4	4	4	4	4	4	3	3	1
	GH81	1,3-β-glucanase	2	2	2	2	2	2	2	2	2	2	2	2	2	2	2	2	2	2	2	2	2	2	2	2	2	2	2	2	2	2	2	2	2	2	2	2	2	2	2	2	2	2	0
		Total	29	29	29	29	29	29	29	29	29	29	29	29	29	29	29	29	29	29	29	29	29	29	29	29	29	28	29	29	29	29	29	29	29	29	29	29	29	29	29	29	28	28	1
	Debranching enzymes
	GH23	peptidoglycan lyase	0	0	0	0	0	0	0	0	0	0	0	0	0	0	0	0	0	0	0	0	0	0	0	0	0	0	0	0	0	0	0	0	0	0	0	0	0	0	0	0	0	0	0
	GH27	α-galactosidase	4	4	4	4	4	4	4	4	4	4	4	4	4	4	4	4	4	4	4	4	4	4	4	4	4	4	4	4	4	4	4	4	4	4	4	4	4	4	4	4	4	4	0
	GH33	trans-sialidase	0	0	0	0	0	0	0	0	0	0	0	0	0	0	0	0	0	0	0	0	0	0	0	0	0	0	0	0	0	0	0	0	0	0	0	0	0	0	0	0	0	0	0
>	GH51	α-L-arabinofuranosidase	2	2	2	2	2	2	2	2	2	2	2	2	2	2	2	2	2	2	2	2	2	2	2	2	2	2	2	2	2	2	2	2	2	2	2	2	2	2	2	2	2	2	0
	GH54	α-L-arabinofuranosidase	1	1	1	1	1	1	1	1	1	1	1	1	1	1	1	1	1	1	1	1	1	1	1	1	1	1	1	1	1	1	1	1	1	1	1	1	1	1	1	1	1	1	0
	GH62	α-L-arabinofuranosidase	2	2	2	2	2	2	2	2	2	2	2	2	2	2	2	2	2	2	2	2	2	2	2	2	2	2	2	2	2	2	2	2	2	2	2	2	2	2	2	2	2	2	0
	GH67	α-glucuronidase	1	1	1	1	1	1	1	1	1	1	1	1	1	1	1	1	1	1	1	1	1	1	1	1	1	1	1	1	1	1	1	1	1	1	1	1	1	1	1	1	1	1	0
	GH77	4-α-glucanotransferase	0	0	0	0	0	0	0	0	0	0	0	0	0	0	0	0	0	0	0	0	0	0	0	0	0	0	0	0	0	0	0	0	0	0	0	0	0	0	0	0	0	0	0
	GH78	α-L-rhamnosidase	3	3	3	3	3	3	3	3	3	3	3	3	3	3	3	3	3	3	3	3	3	3	3	3	3	4	3	3	3	3	3	3	3	3	3	4	3	3	3	3	4	3	1
	GH84	N-acetyl β-glucosaminidase	0	0	0	0	0	0	0	0	0	0	0	0	0	0	0	0	0	0	0	0	0	0	0	0	0	0	0	0	0	0	0	0	0	0	0	0	0	0	0	0	0	0	0
	GH103	peptidoglycan lytic transglycosylase	0	0	0	0	0	0	0	0	0	0	0	0	0	0	0	0	0	0	0	0	0	0	0	0	0	0	0	0	0	0	0	0	0	0	0	0	0	0	0	0	0	0	0
	GH106	α-L-rhamnosidase	0	0	0	0	0	0	0	0	0	0	0	0	0	0	0	0	0	0	0	0	0	0	0	0	0	0	0	0	0	0	0	0	0	0	0	0	0	0	0	0	0	0	0
	GH146	β-L-arabinofuranosidase	0	0	0	0	0	0	0	0	0	0	0	0	0	0	0	0	0	0	0	0	0	0	0	0	0	0	0	0	0	0	0	0	0	0	0	0	0	0	0	0	0	0	0
		Total	13	13	13	13	13	13	13	13	13	13	13	13	13	13	13	13	13	13	13	13	13	13	13	13	13	14	13	13	13	13	13	13	13	13	13	14	13	13	13	13	14	13	1
	Oligosaccharide-degrading enzymes
	GH1	β-glucosidase and many other β-linked dimers	3	3	3	3	3	3	3	3	3	4	3	3	3	3	3	3	3	3	3	3	3	3	3	3	3	3	3	3	3	3	3	4	3	3	3	4	3	3	3	3	3	3	1
>	GH2	β-galactosidases and other β-linked dimers	7	7	7	7	7	7	7	7	7	7	7	7	7	7	7	7	7	7	7	7	7	7	6	6	7	6	7	7	7	7	7	7	7	7	7	10	7	7	8	7	7	6	4	2
>	GH3	mainly β-glucosidases	12	12	12	12	12	12	12	12	12	12	12	12	12	12	12	12	12	12	12	12	12	12	12	12	12	12	12	12	12	12	12	12	12	12	12	15	12	12	12	12	12	12	3	3
	GH13	α-amylase	8	8	8	8	8	8	7	8	8	8	8	8	8	8	8	7	7	7	7	7	7	8	8	8	7	7	8	8	7	7	7	7	7	8	7	7	7	8	7	7	8	7	1
	GH18	chitinase	11	10	10	10	10	10	11	11	11	11	10	11	11	11	10	12	10	11	11	11	11	11	12	14	10	14	10	10	11	11	11	11	11	10	12	11	12	10	12	11	11	10	4
	GH20	β-hexosaminidase	3	3	3	3	3	3	3	3	3	3	3	3	3	3	3	3	3	3	3	3	3	3	3	3	3	3	3	3	3	3	3	3	3	3	3	3	3	3	3	3	3	3	0
	GH27	α-galactosidase	4	4	4	4	4	4	4	4	4	4	4	4	4	4	4	4	4	4	4	4	4	4	4	4	4	4	4	4	4	4	4	4	4	4	4	4	4	4	4	4	4	4	0
>	GH29	α-L-fucosidase	0	0	0	0	0	0	1	0	0	0	0	0	0	0	0	0	0	1	0	0	1	0	1	0	0	1	0	0	0	1	0	0	0	0	0	0	0	0	0	0	0	0	1
>	GH31	α-glucosidase	9	9	9	9	9	9	9	9	9	9	9	9	9	9	9	10	9	9	9	9	9	9	9	9	10	9	9	9	10	9	10	10	10	9	10	9	10	9	10	9	9	9	1
	GH32	invertase, endo-inulinase	3	3	3	3	3	3	3	3	3	3	3	3	3	3	3	3	3	3	3	3	3	3	3	3	3	3	3	3	3	3	3	3	3	3	3	4	3	3	3	3	3	3	1	1
	GH35	β-galactosidase	4	4	4	4	4	4	4	4	4	5	4	4	4	4	4	4	4	4	4	4	4	4	4	4	4	4	4	4	4	4	4	4	4	4	4	4	4	4	4	4	4	4	1	1
	GH38	α-mannosidase	1	1	1	1	1	1	1	1	1	1	1	1	1	1	1	1	1	1	1	1	1	1	1	1	1	1	1	1	1	1	1	1	1	1	1	1	1	1	1	1	1	1	0
	GH39	β-xylosidase	0	0	0	0	0	0	0	0	0	0	0	0	0	0	0	0	0	0	0	0	0	0	0	0	0	0	0	0	0	0	0	0	0	0	0	0	0	0	0	0	0	0	0
	GH42	β-galactosidase	0	0	0	0	0	0	0	0	0	0	0	0	0	0	0	0	0	0	0	0	0	0	0	0	0	0	0	0	0	0	0	0	0	0	0	1	0	0	0	0	0	0	1	1
>	GH43	arabinases & xylosidases	16	16	16	16	16	16	16	16	16	19	16	16	16	16	16	16	16	16	16	16	15	16	16	16	16	16	16	16	16	16	16	16	16	16	16	16	16	16	16	16	16	15	4	3
	GH52	β-xylosidase	0	0	0	0	0	0	0	0	0	0	0	0	0	0	0	0	0	0	0	0	0	0	0	0	0	0	0	0	0	0	0	0	0	0	0	0	0	0	0	0	0	0	0
	GH57	α-amylase	0	0	0	0	0	0	0	0	0	0	0	0	0	0	0	0	0	0	0	0	0	0	0	0	0	0	0	0	0	0	0	0	0	0	0	0	0	0	0	0	0	0	0
	GH92	α-1,2-mannosidase	5	5	5	5	5	5	5	5	5	5	5	5	5	5	5	5	5	5	5	5	5	5	6	5	5	5	5	5	5	5	5	5	5	5	5	5	5	5	5	5	5	5	1	1
	GH94	cellobiose phosphorylase	1	1	1	1	1	1	1	1	1	1	1	1	1	1	1	1	1	1	1	1	1	1	1	1	1	1	1	1	1	1	1	1	1	1	1	1	1	1	1	1	1	1	0
	GH97	glucoamylase, α-glucosidase, α-galactosidase	0	0	0	0	0	0	0	0	0	0	0	0	0	0	0	0	0	0	0	0	0	0	0	0	0	0	0	0	0	0	0	0	0	0	0	0	0	0	0	0	0	0	0
	GH105	unsaturated rhamnogalacturonyl hydrolase	3	3	3	3	3	3	3	3	3	3	3	3	3	3	3	3	3	3	3	3	3	3	3	3	3	3	3	3	3	3	3	3	3	3	3	3	3	3	3	3	3	3	0
	GH127	β-L-arabinofuranosidase	0	0	0	0	0	0	0	0	0	0	0	0	0	0	0	0	0	0	0	0	0	0	0	0	0	0	0	0	0	0	0	0	0	0	0	0	0	0	0	0	0	0	0
	GH130	β-1,4-mannosylglucose phosphorylase	0	0	0	0	0	0	0	0	0	0	0	0	0	0	0	0	0	0	0	0	0	0	0	0	0	0	0	0	0	0	0	0	0	0	0	0	0	0	0	0	0	0	0
	GH137	β-L-arabinofuranosidase	0	0	0	0	0	0	0	0	0	0	0	0	0	0	0	0	0	0	0	0	0	0	0	0	0	0	0	0	0	0	0	0	0	0	0	0	0	0	0	0	0	0	0
	GH138	α-galacturonidase	0	0	0	0	0	0	0	0	0	0	0	0	0	0	0	0	0	0	0	0	0	0	0	0	0	0	0	0	0	0	0	0	0	0	0	0	0	0	0	0	0	0	0
	GH139	α-2-O-Me-L-fucosidase	0	0	0	0	0	0	0	0	0	0	0	0	0	0	0	0	0	0	0	0	0	0	0	0	0	0	0	0	0	0	0	0	0	0	0	0	0	0	0	0	0	0	0
	GH141	α-L-fucosidase, xylanase	1	1	1	1	1	1	1	1	1	1	1	1	1	1	1	1	1	1	1	1	1	1	1	1	1	1	1	1	1	1	1	1	1	1	1	1	1	1	1	1	1	1	0
	GH142	β-L-arabinofuranosidase	1	1	1	1	1	1	1	1	1	1	1	1	1	1	1	1	1	1	1	1	1	1	1	1	1	1	1	1	1	1	1	1	1	1	1	1	1	1	1	1	1	1	0
	GH143	2-keto-3-deoxy-D-lyxo-heptulosaric acid hydrolase	0	0	0	0	0	0	0	0	0	0	0	0	0	0	0	0	0	0	0	0	0	0	0	0	0	0	0	0	0	0	0	0	0	0	0	0	0	0	0	0	0	0	0
	GH147	β-galactosidase	0	0	0	0	0	0	0	0	0	0	0	0	0	0	0	0	0	0	0	0	0	0	0	0	0	0	0	0	0	0	0	0	0	0	0	0	0	0	0	0	0	0	0
		Total	92	91	91	91	91	91	92	92	92	97	91	92	92	92	91	93	90	92	91	91	91	92	94	94	91	94	91	91	92	92	92	93	92	91	93	100	93	91	94	91	92	90	10
	CAZy family	Major known activity
	GH5	cellulase
	GH5_1
	GH5_2
	GH5_3
	GH5_4
	GH5_5
	GH5_6
	GH5_7
	GH5_8
	GH5_9
	GH5_10
	GH5_11
	GH5_12
	GH5_13
	GH5_14
	GH5_15
	GH5_16
	GH5_17
	GH5_18
	GH5_19
	GH5_20
	GH5_21
	GH5_22
	GH5_23
	GH5_24
	GH5_25
	GH5_26
	GH5_27
	GH5_28
	GH5_29
	GH5_30
	GH5_31
	GH5_32
	GH5_33
	GH5_34
	GH5_35
	GH5_36
	GH5_37
	GH5_38
	GH5_39
	GH5_40
	GH5_41
	GH5_42
	GH5_43
	GH5_44
	GH5_45
	GH5_46
	GH5_47
	GH5_48
	GH5_49
	GH5_50
	GH5_51
	GH5_52
	GH5_53
	GH5_54
	GH5_55
	GH5_56
		Total
	GH16	xyloglucanases & xyloglycosyltransferases
	GH16_1
	GH16_2
	GH16_3
	GH16_4
	GH16_5
	GH16_6
	GH16_7
	GH16_8
	GH16_9
	GH16_10
	GH16_11
	GH16_12
	GH16_13
	GH16_14
	GH16_15
	GH16_16
	GH16_17
	GH16_18
	GH16_19
	GH16_20
	GH16_21
	GH16_22
	GH16_23
	GH16_24
	GH16_25
	GH16_26
	GH16_27
		Total
	CAZy family	Major known activity
	Polysaccharide lyases
>	PL1	pectate lyase	4	4	4	4	4	4	4	4	4	5	4	4	4	4	4	4	4	4	4	4	4	4	4	4	4	4	4	4	4	4	4	4	4	4	4	4	4	4	4	4	4	4	1	1
	PL2	pectate lyase	0	0	0	0	0	0	0	0	0	0	0	0	0	0	0	0	0	0	0	0	0	0	0	0	0	0	0	0	0	0	0	0	0	0	0	0	0	0	0	0	0	0	0
>	PL3	pectate lyase	3	3	3	3	3	3	3	3	3	3	3	3	3	3	3	3	3	3	3	3	3	3	3	3	3	3	3	3	3	3	3	3	3	3	3	3	3	3	3	3	3	3	0
>	PL4	rhamnogalacturonan endolyase	4	4	4	4	4	4	4	4	4	4	4	4	4	4	4	4	4	4	4	4	4	4	4	4	4	4	4	4	4	4	4	4	4	4	4	4	4	4	4	4	4	4	0
	PL9	pectate lyase	0	0	0	0	0	0	0	0	0	0	0	0	0	0	0	0	0	0	0	0	0	0	0	0	0	0	0	0	0	0	0	0	0	0	0	0	0	0	0	0	0	0	0
	PL10	pectate lyase	0	0	0	0	0	0	0	0	0	0	0	0	0	0	0	0	0	0	0	0	0	0	0	0	0	0	0	0	0	0	0	0	0	0	0	0	0	0	0	0	0	0	0
	PL22	oligogalacturonate/oligogalacturonide lyase	0	0	0	0	0	0	0	0	0	0	0	0	0	0	0	0	0	0	0	0	0	0	0	0	0	0	0	0	0	0	0	0	0	0	0	0	0	0	0	0	0	0	0
	PL26	rhamnogalacturonan exolyase	0	0	0	0	0	0	0	0	0	0	0	0	0	0	0	0	0	0	0	0	0	0	0	0	0	0	0	0	0	0	0	0	0	0	0	0	0	0	0	0	0	0	0
		Total	11	11	11	11	11	11	11	11	11	12	11	11	11	11	11	11	11	11	11	11	11	11	11	11	11	11	11	11	11	11	11	11	11	11	11	11	11	11	11	11	11	11	1
	Carbohydrate esterases
>	CE1	acetyl xylan esterase	43	42	42	42	42	43	42	42	41	45	43	42	43	42	42	40	43	42	43	42	43	42	43	47	41	40	43	41	41	42	43	42	43	43	43	47	42	41	42	42	39	39	8
	CE2		1	1	1	1	1	1	1	1	1	1	1	1	1	1	1	1	1	1	1	1	1	1	1	1	1	1	1	1	1	1	1	1	1	1	1	1	1	1	1	1	1	1	0
>	CE3	acetyl xylan esterase	3	3	3	3	3	3	3	3	3	3	3	3	3	4	3	3	3	3	3	3	3	3	3	4	3	4	4	4	3	3	3	3	3	3	3	3	3	3	3	3	3	3	1
>	CE4	chitin deacetylase	13	13	13	13	13	13	13	13	13	14	13	13	13	13	13	13	13	13	13	13	13	13	13	13	13	13	13	13	13	13	13	13	13	13	13	13	13	13	13	13	13	13	1	1
>	CE5	cutinase	11	11	11	11	11	11	11	11	11	11	11	11	11	11	11	11	11	11	11	11	11	11	11	11	11	11	11	11	11	11	11	11	11	11	11	11	11	11	11	11	11	11	0
	CE6	acetyl xylan esterase	0	0	0	0	0	0	0	0	0	0	0	0	0	0	0	0	0	0	0	0	0	0	0	0	0	0	0	0	0	0	0	0	0	0	0	0	0	0	0	0	0	0	0
	CE7		1	1	1	1	1	1	1	1	1	1	1	1	1	1	1	1	1	1	1	1	1	1	1	1	1	1	1	1	1	1	1	1	1	1	1	1	1	1	1	1	1	1	0
>	CE8	pectin methylesterase	2	2	2	2	2	2	2	2	2	2	2	2	2	2	2	2	2	2	2	2	2	2	2	2	2	2	2	2	2	2	2	2	2	2	2	2	2	2	2	2	2	2	0
	CE9		2	2	2	2	2	2	2	2	2	2	2	2	2	2	2	2	2	2	2	2	2	2	2	2	2	2	2	2	2	2	2	2	2	2	2	2	2	2	2	2	2	2	0
	CE10		0	0	0	0	0	0	0	0	0	0	0	0	0	0	0	0	0	0	0	0	0	0	0	0	0	0	0	0	0	0	0	0	0	0	0	0	0	0	0	0	0	0	0
	CE11		0	0	0	0	0	0	0	0	0	0	0	0	0	0	0	0	0	0	0	0	0	0	0	0	0	0	0	0	0	0	0	0	0	0	0	0	0	0	0	0	0	0	0
>	CE12	pectin acetylesterase	5	5	4	5	5	5	5	5	5	5	5	5	5	5	5	5	5	5	5	5	4	5	5	5	5	5	5	5	5	5	4	5	4	4	5	5	5	5	5	5	5	4	1
	CE13		0	0	0	0	0	0	0	0	0	0	0	0	0	0	0	0	0	0	0	0	0	0	0	0	0	0	0	0	0	0	0	0	0	0	0	0	0	0	0	0	0	0	0
	CE14		1	1	1	1	1	1	1	1	1	1	1	1	1	1	1	1	1	1	1	1	1	1	1	1	1	1	1	1	1	1	1	1	1	1	1	1	1	1	1	1	1	1	0
>	CE15	glucuronoyl esterase	1	1	1	1	1	1	1	1	1	1	1	1	1	1	1	1	1	1	1	1	1	1	1	1	1	1	1	1	1	1	1	1	1	1	1	1	1	1	1	1	1	1	0
	CE16		3	3	3	3	3	3	3	3	3	3	3	3	3	3	3	3	3	3	3	3	3	3	3	3	3	3	3	3	3	3	3	3	3	3	3	3	3	3	3	3	3	3	0
	CE17		0	0	0	0	0	0	0	0	0	0	0	0	0	0	0	0	0	0	0	0	0	0	0	0	0	0	0	0	0	0	0	0	0	0	0	0	0	0	0	0	0	0	0
	CE18		1	1	1	1	1	1	1	1	1	1	1	1	1	1	1	1	1	1	1	1	1	1	1	1	1	1	1	1	1	1	1	1	1	1	1	1	1	1	1	1	1	1	0
		Total	87	86	85	86	86	87	86	86	85	90	87	86	87	87	86	84	87	86	87	86	86	86	87	92	85	85	88	86	85	86	86	86	86	86	87	91	86	85	86	86	83	83	9
