# Supplementary material for: The pangenome of the wheat pathogen Pyrenophora tritici-repentis reveals novel transposons associated with necrotrophic effectors ToxA and ToxB
Source: BMC Biol. 2022 Oct 24;20:239. doi: 10.1186/s12915-022-01433-w (PMC9594970; doi:10.1186/s12915-022-01433-w)
Supplement: Supplementary file 4 — Additional file 4. Annotation of genes present within the 143 kb Starship transposon ‘Horizon’ present in the race 8 isolate I-73-1. [file 12915_2022_1433_MOESM4_ESM.xlsx]

## Sheet: S5-pfam
seq	align_start	align_end	env_start	env_end	hmm_acc	hmm_name	type	hmm_start	hmm_end	hmm_length	bit_score	evalue		clan
gene_09854.t1	199	356	197	384	PF05729.12	NACHT	Domain	3	141	166	29.6	5.7e-07	1	CL0023
gene_09854.t1	199	356	197	384	PF05729.12	NACHT	Domain	3	141	166	29.6	5.7e-07	1	CL0023
gene_09856.t1	19	60	18	62	PF00249.31	Myb_DNA-binding	Domain	2	44	46	26.6	5e-06	1	CL0123
gene_09859.t1	34	240	7	247	PF00069.25	Pkinase	Domain	38	247	264	78.3	5.7e-22	1	CL0016
gene_09868.t1	394	503	387	503	PF02373.22	JmjC	Domain	8	114	114	70.6	1.4e-19	1	CL0029
gene_09870.t1	38	377	33	377	PF00704.28	Glyco_hydro_18	Domain	7	312	312	261.2	1.7e-77	1	CL0058
gene_09875.t1	114	287	112	289	PF08030.12	NAD_binding_6	Domain	3	154	156	35.6	9.4e-09	1	CL0091
gene_09883.t1	184	359	182	359	PF14703.6	PHM7_cyt	Domain	3	176	176	87.6	1.1e-24	1	CL0221
gene_09883.t1	184	359	182	359	PF14703.6	PHM7_cyt	Domain	3	176	176	87.6	1.1e-24	1	CL0221
gene_09883.t1	184	359	182	359	PF14703.6	PHM7_cyt	Domain	3	176	176	87.6	1.1e-24	1	CL0221
gene_09892.t1	10	46	10	48	PF00172.18	Zn_clus	Domain	1	38	40	25.6	1e-05	1	No_clan
gene_09894.t1	303	416	301	417	PF02373.22	JmjC	Domain	3	113	114	65.6	5e-18	1	CL0029
gene_09899.t1	114	221	111	251	PF07859.13	Abhydrolase_3	Domain	4	99	211	22.7	7.4e-05	1	CL0028
gene_09853.t1	45	504	44	507	PF11917.8	DUF3435	Family	2	415	418	215.1	1.6e-63	1	CL0382
gene_09854.t1	1	136	1	148	PF17111.5	Helo_like_N	Family	1	134	209	29.3	5.1e-07	1	CL0587
gene_09854.t1	1	136	1	148	PF17111.5	Helo_like_N	Family	1	134	209	29.3	5.1e-07	1	CL0587
gene_09881.t1	1	256	1	284	PF12520.8	DUF3723	Family	188	436	508	116.5	1.3e-33	1	No_clan
gene_09883.t1	23	166	22	166	PF13967.6	RSN1_TM	Family	2	156	156	70.6	1.2e-19	1	No_clan
gene_09883.t1	370	639	370	639	PF02714.15	RSN1_7TM	Family	1	274	274	206.8	3.7e-61	1	CL0416
gene_09883.t1	23	166	22	166	PF13967.6	RSN1_TM	Family	2	156	156	70.6	1.2e-19	1	No_clan
gene_09883.t1	370	639	370	639	PF02714.15	RSN1_7TM	Family	1	274	274	206.8	3.7e-61	1	CL0416
gene_09883.t1	23	166	22	166	PF13967.6	RSN1_TM	Family	2	156	156	70.6	1.2e-19	1	No_clan
gene_09883.t1	370	639	370	639	PF02714.15	RSN1_7TM	Family	1	274	274	206.8	3.7e-61	1	CL0416
gene_09886.t1	61	135	61	135	PF11584.8	Toxin_ToxA	Family	1	75	117	133	4.7e-39	1	CL0389
gene_09893.t1	206	355	206	355	PF06985.11	HET	Family	1	146	146	93.3	1.7e-26	1	No_clan
gene_09894.t1	857	909	789	909	PF00856.28	SET	Family	113	169	169	39.2	9.1e-10	1	No_clan
gene_09895.t1	3	470	1	471	PF12520.8	DUF3723	Family	30	507	508	465.8	1.7e-139	1	No_clan
gene_09895.t1	498	619	466	625	PF05700.11	BCAS2	Family	81	198	206	23.6	3.6e-05	1	No_clan
gene_09854.t1	737	772	735	773	PF00400.32	WD40	Repeat	3	37	38	37.8	2.1e-09	1	CL0186
gene_09854.t1	777	815	777	815	PF00400.32	WD40	Repeat	1	38	38	41	2e-10	1	CL0186
gene_09854.t1	819	857	819	857	PF00400.32	WD40	Repeat	1	38	38	45.4	8.7e-12	1	CL0186
gene_09854.t1	861	898	861	899	PF00400.32	WD40	Repeat	1	37	38	37	3.9e-09	1	CL0186
gene_09854.t1	903	940	903	941	PF00400.32	WD40	Repeat	1	37	38	40.3	3.5e-10	1	CL0186
gene_09854.t1	945	982	945	983	PF00400.32	WD40	Repeat	1	37	38	41.4	1.5e-10	1	CL0186
gene_09854.t1	737	772	735	773	PF00400.32	WD40	Repeat	3	37	38	37.8	2.1e-09	1	CL0186
gene_09854.t1	777	815	777	815	PF00400.32	WD40	Repeat	1	38	38	41	2e-10	1	CL0186
gene_09854.t1	819	857	819	857	PF00400.32	WD40	Repeat	1	38	38	45.4	8.7e-12	1	CL0186
gene_09854.t1	861	898	861	899	PF00400.32	WD40	Repeat	1	37	38	37	3.9e-09	1	CL0186
gene_09854.t1	903	940	903	941	PF00400.32	WD40	Repeat	1	37	38	40.3	3.5e-10	1	CL0186
gene_09854.t1	945	982	945	983	PF00400.32	WD40	Repeat	1	37	38	41.4	1.5e-10	1	CL0186
gene_09869.t1	49	130	2	131	PF12796.7	Ank_2	Repeat	11	82	83	46.5	4e-12	1	CL0465
gene_09855	not in database
gene_09857	not in database
gene_09858	not in database
gene_09860	not in database
gene_09861	not in database
gene_09862	not in database
gene_09863	not in database
gene_09864	not in database
gene_09865	not in database
gene_09866	not in database
gene_09867	not in database
gene_09871	not in database
gene_09872	not in database
gene_09873	not in database
gene_09874	not in database
gene_09876	not in database
gene_09877	not in database
gene_09878	not in database
gene_09879	not in database
gene_09880	not in database
gene_09882	not in database
gene_09884	not in database
gene_09885	not in database
gene_09887	not in database
gene_09888	not in database
gene_09889	not in database
gene_09890	not in database
gene_09891	not in database
gene_09896	not in database
gene_09897	not in database
gene_09898	not in database
gene_09900	not in database

## Sheet: S5-ips
I73-1_pilon|gene_09854.t1	1088	PF00400	WD domain, G-beta repeat	945	982	1.5e-10	T	2020-10-07	IPR001680	WD40 repeat	GO:0005515
I73-1_pilon|gene_09854.t1	1088	PF00400	WD domain, G-beta repeat	737	772	2.1e-09	T	2020-10-07	IPR001680	WD40 repeat	GO:0005515
I73-1_pilon|gene_09854.t1	1088	PF00400	WD domain, G-beta repeat	861	898	3.9e-09	T	2020-10-07	IPR001680	WD40 repeat	GO:0005515
I73-1_pilon|gene_09854.t1	1088	PF00400	WD domain, G-beta repeat	777	815	2e-10	T	2020-10-07	IPR001680	WD40 repeat	GO:0005515
I73-1_pilon|gene_09854.t1	1088	PF00400	WD domain, G-beta repeat	903	940	3.5e-10	T	2020-10-07	IPR001680	WD40 repeat	GO:0005515
I73-1_pilon|gene_09854.t1	1088	PF00400	WD domain, G-beta repeat	819	857	8.7e-12	T	2020-10-07	IPR001680	WD40 repeat	GO:0005515
I73-1_pilon|gene_09854.t1	1088	PF17111	Fungal N-terminal domain of STAND proteins	1	136	5.1e-07	T	2020-10-07	IPR031348	Fungal N-terminal domain of STAND protein
I73-1_pilon|gene_09854.t1	1088	PF05729	NACHT domain	199	356	5.7e-07	T	2020-10-07	IPR007111	NACHT nucleoside triphosphatase
I73-1_pilon|gene_09856.t1	145	PF00249	Myb-like DNA-binding domain	19	60	5e-06	T	2020-10-07	IPR001005	SANT/Myb domain
I73-1_pilon|gene_09859.t1	257	PF00069	Protein kinase domain	34	240	5.7e-22	T	2020-10-07	IPR000719	Protein kinase domain	GO:0004672|GO:0005524|GO:0006468
I73-1_pilon|gene_09868.t1	1034	PF02373	JmjC domain, hydroxylase	394	503	1.4e-19	T	2020-10-07	IPR003347	JmjC domain
I73-1_pilon|gene_09870.t1	422	PF00704	Glycosyl hydrolases family 18	38	377	1.7e-77	T	2020-10-07	IPR001223	Glycoside hydrolase family 18, catalytic domain	GO:0005975
I73-1_pilon|gene_09875.t1	331	PF08030	Ferric reductase NAD binding domain	114	287	9.4e-09	T	2020-10-07	IPR013121	Ferric reductase, NAD binding domain	GO:0016491|GO:0055114
I73-1_pilon|gene_09883.t1	754	PF02714	Calcium-dependent channel, 7TM region, putative phosphate	370	639	3.7e-61	T	2020-10-07	IPR003864	Calcium-dependent channel, 7TM region, putative phosphate	GO:0016020
I73-1_pilon|gene_09883.t1	754	PF13967	Late exocytosis, associated with Golgi transport	23	166	1.2e-19	T	2020-10-07	IPR032880	Calcium permeable stress-gated cation channel 1, N-terminal transmembrane domain
I73-1_pilon|gene_09883.t1	754	PF14703	Cytosolic domain of 10TM putative phosphate transporter	184	359	1.1e-24	T	2020-10-07	IPR027815	10TM putative phosphate transporter, cytosolic domain
I73-1_pilon|gene_09892.t1	196	PF00172	Fungal Zn(2)-Cys(6) binuclear cluster domain	10	46	1e-05	T	2020-10-07	IPR001138	Zn(2)-C6 fungal-type DNA-binding domain	GO:0000981|GO:0005634|GO:0006355|GO:0008270
I73-1_pilon|gene_09894.t1	934	PF00856	SET domain	857	909	9.1e-10	T	2020-10-07	IPR001214	SET domain	GO:0005515
I73-1_pilon|gene_09894.t1	934	PF02373	JmjC domain, hydroxylase	303	416	5e-18	T	2020-10-07	IPR003347	JmjC domain
I73-1_pilon|gene_09899.t1	384	PF07859	alpha/beta hydrolase fold	114	221	7.4e-05	T	2020-10-07	IPR013094	Alpha/beta hydrolase fold-3	GO:0016787
I73-1_pilon|gene_09853.t1	628	PF11917	Protein of unknown function (DUF3435)	45	504	1.6e-63	T	2020-10-07	IPR021842	Protein of unknown function DUF3435
I73-1_pilon|gene_09881.t1	453	PF12520	Protein of unknown function (DUF3723)	1	256	1.3e-33	T	2020-10-07	IPR022198	Protein of unknown function DUF3723
I73-1_pilon|gene_09883.t1	754	PF02714	Calcium-dependent channel, 7TM region, putative phosphate	370	639	3.7e-61	T	2020-10-07	IPR003864	Calcium-dependent channel, 7TM region, putative phosphate	GO:0016020
I73-1_pilon|gene_09883.t1	754	PF13967	Late exocytosis, associated with Golgi transport	23	166	1.2e-19	T	2020-10-07	IPR032880	Calcium permeable stress-gated cation channel 1, N-terminal transmembrane domain
I73-1_pilon|gene_09883.t1	754	PF14703	Cytosolic domain of 10TM putative phosphate transporter	184	359	1.1e-24	T	2020-10-07	IPR027815	10TM putative phosphate transporter, cytosolic domain
I73-1_pilon|gene_09883.t1	754	PF02714	Calcium-dependent channel, 7TM region, putative phosphate	370	639	3.7e-61	T	2020-10-07	IPR003864	Calcium-dependent channel, 7TM region, putative phosphate	GO:0016020
I73-1_pilon|gene_09883.t1	754	PF13967	Late exocytosis, associated with Golgi transport	23	166	1.2e-19	T	2020-10-07	IPR032880	Calcium permeable stress-gated cation channel 1, N-terminal transmembrane domain
I73-1_pilon|gene_09883.t1	754	PF14703	Cytosolic domain of 10TM putative phosphate transporter	184	359	1.1e-24	T	2020-10-07	IPR027815	10TM putative phosphate transporter, cytosolic domain
I73-1_pilon|gene_09854.t1	1088	PF00400	WD domain, G-beta repeat	945	982	1.5e-10	T	2020-10-07	IPR001680	WD40 repeat	GO:0005515
I73-1_pilon|gene_09854.t1	1088	PF00400	WD domain, G-beta repeat	737	772	2.1e-09	T	2020-10-07	IPR001680	WD40 repeat	GO:0005515
I73-1_pilon|gene_09854.t1	1088	PF00400	WD domain, G-beta repeat	861	898	3.9e-09	T	2020-10-07	IPR001680	WD40 repeat	GO:0005515
I73-1_pilon|gene_09854.t1	1088	PF00400	WD domain, G-beta repeat	777	815	2e-10	T	2020-10-07	IPR001680	WD40 repeat	GO:0005515
I73-1_pilon|gene_09854.t1	1088	PF00400	WD domain, G-beta repeat	903	940	3.5e-10	T	2020-10-07	IPR001680	WD40 repeat	GO:0005515
I73-1_pilon|gene_09854.t1	1088	PF00400	WD domain, G-beta repeat	819	857	8.7e-12	T	2020-10-07	IPR001680	WD40 repeat	GO:0005515
I73-1_pilon|gene_09854.t1	1088	PF17111	Fungal N-terminal domain of STAND proteins	1	136	5.1e-07	T	2020-10-07	IPR031348	Fungal N-terminal domain of STAND protein
I73-1_pilon|gene_09854.t1	1088	PF05729	NACHT domain	199	356	5.7e-07	T	2020-10-07	IPR007111	NACHT nucleoside triphosphatase
I73-1_pilon|gene_09869.t1	191	PF12796	Ankyrin repeats (3 copies)	49	130	4e-12	T	2020-10-07	IPR020683	Ankyrin repeat-containing domain
I73-1_pilon|gene_09886.t1	135	PF11584	Proteinaceous host-selective toxin ToxA	61	135	4.7e-39	T	2020-10-07	IPR021635	Proteinaceous host-selective toxin ToxA
I73-1_pilon|gene_09893.t1	625	PF06985	Heterokaryon incompatibility protein (HET)	206	355	1.7e-26	T	2020-10-07	IPR010730	Heterokaryon incompatibility
I73-1_pilon|gene_09895.t1	865	PF05700	Breast carcinoma amplified sequence 2 (BCAS2)	498	619	3.6e-05	T	2020-10-07	IPR008409	Pre-mRNA-splicing factor SPF27	GO:0006397
I73-1_pilon|gene_09895.t1	865	PF12520	Protein of unknown function (DUF3723)	3	470	1.7e-139	T	2020-10-07	IPR022198	Protein of unknown function DUF3723
gene_09855			not in database
gene_09857			not in database
gene_09858			not in database
gene_09860			not in database
gene_09861			not in database
gene_09862			not in database
gene_09863			not in database
gene_09864			not in database
gene_09865			not in database
gene_09866			not in database
gene_09867			not in database
gene_09871			not in database
gene_09872			not in database
gene_09873			not in database
gene_09874			not in database
gene_09876			not in database
gene_09877			not in database
gene_09878			not in database
gene_09879			not in database
gene_09880			not in database
gene_09882			not in database
gene_09884			not in database
gene_09885			not in database
gene_09887			not in database
gene_09888			not in database
gene_09889			not in database
gene_09890			not in database
gene_09891			not in database
gene_09896			not in database
gene_09897			not in database
gene_09898			not in database
gene_09900			not in database

## Sheet: S5-gene grep
Extract genes in ToxA region from function output files.
grep '	gene_09854	' I73-1_pilon.pfamout	>>	I73-1_ToxAregion.pfamout			grep '	gene_09854	' I73-1_ips.tsv	>>	I73-1_ToxAregion.ipsout
grep '	gene_09856	' I73-1_pilon.pfamout	>>	I73-1_ToxAregion.pfamout			grep '	gene_09856	' I73-1_ips.tsv	>>	I73-1_ToxAregion.ipsout
grep '	gene_09859	' I73-1_pilon.pfamout	>>	I73-1_ToxAregion.pfamout			grep '	gene_09859	' I73-1_ips.tsv	>>	I73-1_ToxAregion.ipsout
grep '	gene_09868	' I73-1_pilon.pfamout	>>	I73-1_ToxAregion.pfamout			grep '	gene_09868	' I73-1_ips.tsv	>>	I73-1_ToxAregion.ipsout
grep '	gene_09870	' I73-1_pilon.pfamout	>>	I73-1_ToxAregion.pfamout			grep '	gene_09870	' I73-1_ips.tsv	>>	I73-1_ToxAregion.ipsout
grep '	gene_09875	' I73-1_pilon.pfamout	>>	I73-1_ToxAregion.pfamout			grep '	gene_09875	' I73-1_ips.tsv	>>	I73-1_ToxAregion.ipsout
grep '	gene_09883	' I73-1_pilon.pfamout	>>	I73-1_ToxAregion.pfamout			grep '	gene_09883	' I73-1_ips.tsv	>>	I73-1_ToxAregion.ipsout
grep '	gene_09892	' I73-1_pilon.pfamout	>>	I73-1_ToxAregion.pfamout			grep '	gene_09892	' I73-1_ips.tsv	>>	I73-1_ToxAregion.ipsout
grep '	gene_09894	' I73-1_pilon.pfamout	>>	I73-1_ToxAregion.pfamout			grep '	gene_09894	' I73-1_ips.tsv	>>	I73-1_ToxAregion.ipsout
grep '	gene_09899	' I73-1_pilon.pfamout	>>	I73-1_ToxAregion.pfamout			grep '	gene_09899	' I73-1_ips.tsv	>>	I73-1_ToxAregion.ipsout
grep '	gene_09853	' I73-1_pilon.pfamout	>>	I73-1_ToxAregion.pfamout			grep '	gene_09853	' I73-1_ips.tsv	>>	I73-1_ToxAregion.ipsout
grep '	gene_09881	' I73-1_pilon.pfamout	>>	I73-1_ToxAregion.pfamout			grep '	gene_09881	' I73-1_ips.tsv	>>	I73-1_ToxAregion.ipsout
grep '	gene_09883	' I73-1_pilon.pfamout	>>	I73-1_ToxAregion.pfamout			grep '	gene_09883	' I73-1_ips.tsv	>>	I73-1_ToxAregion.ipsout
grep '	gene_09883	' I73-1_pilon.pfamout	>>	I73-1_ToxAregion.pfamout			grep '	gene_09883	' I73-1_ips.tsv	>>	I73-1_ToxAregion.ipsout
grep '	gene_09854	' I73-1_pilon.pfamout	>>	I73-1_ToxAregion.pfamout			grep '	gene_09854	' I73-1_ips.tsv	>>	I73-1_ToxAregion.ipsout
grep '	gene_09855	' I73-1_pilon.pfamout	>>	I73-1_ToxAregion.pfamout			grep '	gene_09855	' I73-1_ips.tsv	>>	I73-1_ToxAregion.ipsout
grep '	gene_09857	' I73-1_pilon.pfamout	>>	I73-1_ToxAregion.pfamout			grep '	gene_09857	' I73-1_ips.tsv	>>	I73-1_ToxAregion.ipsout
grep '	gene_09858	' I73-1_pilon.pfamout	>>	I73-1_ToxAregion.pfamout			grep '	gene_09858	' I73-1_ips.tsv	>>	I73-1_ToxAregion.ipsout
grep '	gene_09860	' I73-1_pilon.pfamout	>>	I73-1_ToxAregion.pfamout			grep '	gene_09860	' I73-1_ips.tsv	>>	I73-1_ToxAregion.ipsout
grep '	gene_09861	' I73-1_pilon.pfamout	>>	I73-1_ToxAregion.pfamout			grep '	gene_09861	' I73-1_ips.tsv	>>	I73-1_ToxAregion.ipsout
grep '	gene_09862	' I73-1_pilon.pfamout	>>	I73-1_ToxAregion.pfamout			grep '	gene_09862	' I73-1_ips.tsv	>>	I73-1_ToxAregion.ipsout
grep '	gene_09863	' I73-1_pilon.pfamout	>>	I73-1_ToxAregion.pfamout			grep '	gene_09863	' I73-1_ips.tsv	>>	I73-1_ToxAregion.ipsout
grep '	gene_09864	' I73-1_pilon.pfamout	>>	I73-1_ToxAregion.pfamout			grep '	gene_09864	' I73-1_ips.tsv	>>	I73-1_ToxAregion.ipsout
grep '	gene_09865	' I73-1_pilon.pfamout	>>	I73-1_ToxAregion.pfamout			grep '	gene_09865	' I73-1_ips.tsv	>>	I73-1_ToxAregion.ipsout
grep '	gene_09866	' I73-1_pilon.pfamout	>>	I73-1_ToxAregion.pfamout			grep '	gene_09866	' I73-1_ips.tsv	>>	I73-1_ToxAregion.ipsout
grep '	gene_09867	' I73-1_pilon.pfamout	>>	I73-1_ToxAregion.pfamout			grep '	gene_09867	' I73-1_ips.tsv	>>	I73-1_ToxAregion.ipsout
grep '	gene_09869	' I73-1_pilon.pfamout	>>	I73-1_ToxAregion.pfamout			grep '	gene_09869	' I73-1_ips.tsv	>>	I73-1_ToxAregion.ipsout
grep '	gene_09871	' I73-1_pilon.pfamout	>>	I73-1_ToxAregion.pfamout			grep '	gene_09871	' I73-1_ips.tsv	>>	I73-1_ToxAregion.ipsout
grep '	gene_09872	' I73-1_pilon.pfamout	>>	I73-1_ToxAregion.pfamout			grep '	gene_09872	' I73-1_ips.tsv	>>	I73-1_ToxAregion.ipsout
grep '	gene_09873	' I73-1_pilon.pfamout	>>	I73-1_ToxAregion.pfamout			grep '	gene_09873	' I73-1_ips.tsv	>>	I73-1_ToxAregion.ipsout
grep '	gene_09874	' I73-1_pilon.pfamout	>>	I73-1_ToxAregion.pfamout			grep '	gene_09874	' I73-1_ips.tsv	>>	I73-1_ToxAregion.ipsout
grep '	gene_09876	' I73-1_pilon.pfamout	>>	I73-1_ToxAregion.pfamout			grep '	gene_09876	' I73-1_ips.tsv	>>	I73-1_ToxAregion.ipsout
grep '	gene_09877	' I73-1_pilon.pfamout	>>	I73-1_ToxAregion.pfamout			grep '	gene_09877	' I73-1_ips.tsv	>>	I73-1_ToxAregion.ipsout
grep '	gene_09878	' I73-1_pilon.pfamout	>>	I73-1_ToxAregion.pfamout			grep '	gene_09878	' I73-1_ips.tsv	>>	I73-1_ToxAregion.ipsout
grep '	gene_09879	' I73-1_pilon.pfamout	>>	I73-1_ToxAregion.pfamout			grep '	gene_09879	' I73-1_ips.tsv	>>	I73-1_ToxAregion.ipsout
grep '	gene_09880	' I73-1_pilon.pfamout	>>	I73-1_ToxAregion.pfamout			grep '	gene_09880	' I73-1_ips.tsv	>>	I73-1_ToxAregion.ipsout
grep '	gene_09882	' I73-1_pilon.pfamout	>>	I73-1_ToxAregion.pfamout			grep '	gene_09882	' I73-1_ips.tsv	>>	I73-1_ToxAregion.ipsout
grep '	gene_09884	' I73-1_pilon.pfamout	>>	I73-1_ToxAregion.pfamout			grep '	gene_09884	' I73-1_ips.tsv	>>	I73-1_ToxAregion.ipsout
grep '	gene_09885	' I73-1_pilon.pfamout	>>	I73-1_ToxAregion.pfamout			grep '	gene_09885	' I73-1_ips.tsv	>>	I73-1_ToxAregion.ipsout
grep '	gene_09886	' I73-1_pilon.pfamout	>>	I73-1_ToxAregion.pfamout			grep '	gene_09886	' I73-1_ips.tsv	>>	I73-1_ToxAregion.ipsout
grep '	gene_09887	' I73-1_pilon.pfamout	>>	I73-1_ToxAregion.pfamout			grep '	gene_09887	' I73-1_ips.tsv	>>	I73-1_ToxAregion.ipsout
grep '	gene_09888	' I73-1_pilon.pfamout	>>	I73-1_ToxAregion.pfamout			grep '	gene_09888	' I73-1_ips.tsv	>>	I73-1_ToxAregion.ipsout
grep '	gene_09889	' I73-1_pilon.pfamout	>>	I73-1_ToxAregion.pfamout			grep '	gene_09889	' I73-1_ips.tsv	>>	I73-1_ToxAregion.ipsout
grep '	gene_09890	' I73-1_pilon.pfamout	>>	I73-1_ToxAregion.pfamout			grep '	gene_09890	' I73-1_ips.tsv	>>	I73-1_ToxAregion.ipsout
grep '	gene_09891	' I73-1_pilon.pfamout	>>	I73-1_ToxAregion.pfamout			grep '	gene_09891	' I73-1_ips.tsv	>>	I73-1_ToxAregion.ipsout
grep '	gene_09893	' I73-1_pilon.pfamout	>>	I73-1_ToxAregion.pfamout			grep '	gene_09893	' I73-1_ips.tsv	>>	I73-1_ToxAregion.ipsout
grep '	gene_09895	' I73-1_pilon.pfamout	>>	I73-1_ToxAregion.pfamout			grep '	gene_09895	' I73-1_ips.tsv	>>	I73-1_ToxAregion.ipsout
grep '	gene_09896	' I73-1_pilon.pfamout	>>	I73-1_ToxAregion.pfamout			grep '	gene_09896	' I73-1_ips.tsv	>>	I73-1_ToxAregion.ipsout
grep '	gene_09897	' I73-1_pilon.pfamout	>>	I73-1_ToxAregion.pfamout			grep '	gene_09897	' I73-1_ips.tsv	>>	I73-1_ToxAregion.ipsout
grep '	gene_09898	' I73-1_pilon.pfamout	>>	I73-1_ToxAregion.pfamout			grep '	gene_09898	' I73-1_ips.tsv	>>	I73-1_ToxAregion.ipsout
grep '	gene_09900	' I73-1_pilon.pfamout	>>	I73-1_ToxAregion.pfamout			grep '	gene_09900	' I73-1_ips.tsv	>>	I73-1_ToxAregion.ipsout
