# Supplementary material for: The pangenome of the wheat pathogen Pyrenophora tritici-repentis reveals novel transposons associated with necrotrophic effectors ToxA and ToxB
Source: BMC Biol. 2022 Oct 24;20:239. doi: 10.1186/s12915-022-01433-w (PMC9594970; doi:10.1186/s12915-022-01433-w)
Supplement: Supplementary file 6 — Additional file 6. Number of core, accessory, and singleton genes on individual contigs of the long-read assemblies of I-73-1 and D308. [file 12915_2022_1433_MOESM6_ESM.xlsx]

## Sheet: S9
Supplementary File 9. Genes present on contigs of I-73-1 and D308
Isolate	Contig	Size (Mb)	Number of genes			Percent of category		Percent of all genes			Gene per Mb			Core/Acc
			core	acc	total	core	acc	core	acc	total	core	acc	total
D308	contig_1	6.8459	1976	323	2299	19.4507	13.7975	15.808	2.584	18.392	288.64	47.1815	335.821	6.11765
D308	contig_2	5.69167	1596	282	1878	15.7102	12.0461	12.768	2.256	15.024	233.132	41.1925	274.325	5.65957
D308**	contig_9	5.25341	1323	347	1670	13.0229	14.8227	10.584	2.776	13.36	193.254	50.6872	243.941	3.81268
D308	contig_7	3.37056	980	167	1147	9.64662	7.1337	7.84	1.336	9.176	143.151	24.3941	167.545	5.86826
D308	contig_3	3.55824	869	284	1153	8.55399	12.1316	6.952	2.272	9.224	126.937	41.4847	168.422	3.05986
D308	contig_5	3.66737	846	269	1115	8.32759	11.4908	6.768	2.152	8.92	123.578	39.2936	162.871	3.14498
D308	contig_15	1.7903	514	85	599	5.05955	3.63093	4.112	0.68	4.792	75.0814	12.4162	87.4976	6.04706
D308	contig_10	1.97785	498	133	631	4.90206	5.68133	3.984	1.064	5.048	72.7442	19.4277	92.1719	3.74436
D308	contig_8	1.76529	426	123	549	4.19333	5.25416	3.408	0.984	4.392	62.227	17.9669	80.1939	3.46341
D308	contig_11	1.69374	403	100	503	3.96693	4.27168	3.224	0.8	4.024	58.8673	14.6073	73.4746	4.03
D308	contig_14	1.06481	275	59	334	2.70696	2.52029	2.2	0.472	2.672	40.17	8.61829	48.7883	4.66102
D308	contig_25	0.858649	235	48	283	2.31322	2.05041	1.88	0.384	2.264	34.3271	7.01149	41.3386	4.89583
D308	contig_30	0.783594	174	40	214	1.71277	1.70867	1.392	0.32	1.712	25.4167	5.84291	31.2596	4.35
D308	contig_90	0.127074	21	11	32	0.206713	0.469885	0.168	0.088	0.256	3.06753	1.6068	4.67433	1.90909
D308	contig_120	0.098257	20	1	21	0.19687	0.0427168	0.16	0.008	0.168	2.92145	0.146073	3.06753	20
D308	contig_12	0.367363	3	17	20	0.0295305	0.726185	0.024	0.136	0.16	0.438218	2.48324	2.92145	0.176471
D308	contig_107	0.024458	0	6	6	0	0.256301	0	0.048	0.048	0	0.876436	0.876436	0
D308	contig_135	0.00421	0	1	1	0	0.0427168	0	0.008	0.008	0	0.146073	0.146073	0
D308	contig_158	0.018284	0	5	5	0	0.213584	0	0.04	0.04	0	0.730364	0.730364	0
D308	contig_18	0.073907	0	1	1	0	0.0427168	0	0.008	0.008	0	0.146073	0.146073	0
D308	contig_184	0.127663	0	5	5	0	0.213584	0	0.04	0.04	0	0.730364	0.730364	0
D308	contig_192	0.043238	0	9	9	0	0.384451	0	0.072	0.072	0	1.31465	1.31465	0
D308	contig_20	0.005959	0	1	1	0	0.0427168	0	0.008	0.008	0	0.146073	0.146073	0
D308	contig_21	0.073372	0	5	5	0	0.213584	0	0.04	0.04	0	0.730364	0.730364	0
D308	contig_34	0.008556	0	1	1	0	0.0427168	0	0.008	0.008	0	0.146073	0.146073	0
D308	contig_4	0.007432	0	1	1	0	0.0427168	0	0.008	0.008	0	0.146073	0.146073	0
D308	contig_48	0.006188	0	1	1	0	0.0427168	0	0.008	0.008	0	0.146073	0.146073	0
D308	contig_52	0.011959	0	2	2	0	0.0854336	0	0.016	0.016	0	0.292145	0.292145	0
D308	contig_56	0.07685	0	12	12	0	0.512601	0	0.096	0.096	0	1.75287	1.75287	0
D308	contig_98	0.005358	0	1	1	0	0.0427168	0	0.008	0.008	0	0.146073	0.146073	0
D308	contig_99	0.002924	0	1	1	0	0.0427168	0	0.008	0.008	0	0.146073	0.146073	0
I73-1	contig_1	5.42629	1621	290	1911	15.983	11.2186	12.7367	2.27862	15.0153	298.731	53.4435	352.174	5.58966
I73-1	contig_20	4.32099	1241	236	1477	12.2362	9.12959	9.75092	1.85433	11.6052	287.203	43.492	272.193	5.25847
I73-1*	contig_3	4.00308	1050	277	1327	10.353	10.7157	8.25018	2.17648	10.4267	262.298	51.0478	244.55	3.79061
I73-1	contig_18	3.54793	1039	173	1212	10.2445	6.69246	8.16375	1.35931	9.52306	292.847	31.8818	223.357	6.00578
I73-1	contig_2	3.82809	1031	325	1356	10.1656	12.5725	8.10089	2.55363	10.6545	269.325	59.8936	249.895	3.17231
I73-1**	contig_12	3.6469	994	292	1286	9.80083	11.2959	7.81017	2.29433	10.1045	272.561	53.8121	236.994	3.40411
I73-1	contig_16	3.46078	981	199	1180	9.67265	7.69826	7.70802	1.5636	9.27163	283.462	36.6733	217.46	4.92965
I73-1	contig_17	3.2065	796	248	1044	7.84855	9.59381	6.25442	1.94861	8.20303	248.246	45.7034	192.397	3.20968
I73-1	contig_7	3.14481	646	196	842	6.36955	7.58221	5.07582	1.54003	6.61586	205.418	36.1204	155.171	3.29592
I73-1	contig_6	2.05406	515	152	667	5.07789	5.88008	4.04652	1.19431	5.24083	250.723	28.0118	122.92	3.38816
I73-1	contig_9	2.58818	186	142	328	1.83396	5.49323	1.46146	1.11574	2.5772	71.8651	26.1689	60.4465	1.30986
I73-1	contig_106	0.058091	10	12	22	0.0985999	0.464217	0.0785731	0.0942877	0.172861	172.144	2.21146	4.05434	0.833333
I73-1	contig_15	0.258243	6	7	13	0.0591599	0.270793	0.0471439	0.0550012	0.102145	23.2339	1.29002	2.39574	0.857143
I73-1	contig_49	0.033083	6	7	13	0.0591599	0.270793	0.0471439	0.0550012	0.102145	181.362	1.29002	2.39574	0.857143
I73-1	contig_133	0.073379	5	5	10	0.0492999	0.193424	0.0392866	0.0392866	0.0785731	68.1394	0.92144	1.84288	1
I73-1	contig_66	0.01872	4	5	9	0.03944	0.193424	0.0314292	0.0392866	0.0707158	213.675	0.92144	1.65859	0.8
I73-1	contig_22	0.02057	3	4	7	0.02958	0.154739	0.0235719	0.0314292	0.0550012	145.843	0.737152	1.29002	0.75
I73-1	contig_84	0.041071	3	7	10	0.02958	0.270793	0.0235719	0.0550012	0.0785731	73.0442	1.29002	1.84288	0.428571
I73-1	contig_134	0.012396	1	2	3	0.00985999	0.0773694	0.00785731	0.0157146	0.0235719	80.6712	0.368576	0.552864	0.5
I73-1	contig_19	0.014283	1	1	2	0.00985999	0.0386847	0.00785731	0.00785731	0.0157146	70.0133	0.184288	0.368576	1
I73-1	contig_45	0.034258	1	1	2	0.00985999	0.0386847	0.00785731	0.00785731	0.0157146	29.1903	0.184288	0.368576	1
I73-1	contig_60	<0.01	1	1	2	0.00985999	0.0386847	0.00785731	0.00785731	0.0157146	0	0.184288	0.368576	1
I73-1	contig_89	0.045528	1	3	4	0.00985999	0.116054	0.00785731	0.0235719	0.0314292	21.9645	0.552864	0.737152	0.333333
*ToxA contig
**ToxB/toxb contig
