# Supplementary material for: The pangenome of the wheat pathogen Pyrenophora tritici-repentis reveals novel transposons associated with necrotrophic effectors ToxA and ToxB
Source: BMC Biol. 2022 Oct 24;20:239. doi: 10.1186/s12915-022-01433-w (PMC9594970; doi:10.1186/s12915-022-01433-w)
Supplement: Supplementary file 10 — Additional file 10. List of GenBank accession numbers associated with the genomes generated by this study and of the genomes downloaded and used for comparison. [file 12915_2022_1433_MOESM10_ESM.xlsx]

## Sheet: S13
Supplementary File 13. List of accession numbers for newly published genomes of Pyrenophora tritici-repentis.
Isolate	BioProject ID	Genome Accession	BioSample Accession	Source
331-2	PRJNA803191	JAMBYI000000000	SAMN26027264	this study
86-124	PRJNA803191	JAMBYO000000000	SAMN26027258	this study
90-2	PRJNA803191	JAMBYD000000000	SAMN26027269	this study
92-171R5	PRJNA803191	JAMBYA000000000	SAMN26027272	this study
AB88-2	PRJNA803191	JAMBYN000000000	SAMN26027259	this study
ASC1	PRJNA803191	JAMBYY000000000	SAMN26027248	this study
AZ35-5	PRJNA803191	JAMBXS000000000	SAMN26027280	this study
Alg3-24	PRJNA803191	JAMBXZ000000000	SAMN26027273	this study
Alg4x-1	PRJNA803191	JAMBXY000000000	SAMN26027274	this study
AlgH1	PRJNA803191	JAMBXT000000000	SAMN26027279	this study
D308	PRJNA803191	JAKRES000000000	SAMN25871520	this study
G9-4	PRJNA803191	JAMBYC000000000	SAMN26027270	this study
I-17-2	PRJNA803191	JAMBXX000000000	SAMN26027275	this study
I-33-1	PRJNA803191	JAMBYX000000000	SAMN26027249	this study
I-34-1	PRJNA803191	JAMBXP000000000	SAMN26027283	this study
I-34-5	PRJNA803191	JAMBXW000000000	SAMN26027276	this study
I-35-18	PRJNA803191	JAMBXO000000000	SAMN26027284	this study
I-35-56	PRJNA803191	JAMBXV000000000	SAMN26027277	this study
I-36-1	PRJNA803191	JAMBXU000000000	SAMN26027278	this study
I-72-1	PRJNA803191	JAMBYH000000000	SAMN26027265	this study
I-72-7	PRJNA803191	JAMBYG000000000	SAMN26027266	this study
I-73-1	PRJNA803191	JAKRER000000000	SAMN25870380	this study
L2-1	PRJNA803191	JAMBYM000000000	SAMN26027260	this study
L3-1	PRJNA803191	JAMBYW000000000	SAMN26027250	this study
L4-1	PRJNA803191	JAMBYV000000000	SAMN26027251	this study
SC29-1	PRJNA803191	JAMBYF000000000	SAMN26027267	this study
SW1-2	PRJNA803191	JAMBYL000000000	SAMN26027261	this study
SW15-1	PRJNA803191	JAMBYK000000000	SAMN26027262	this study
SW2-1	PRJNA803191	JAMBYT000000000	SAMN26027253	this study
SW20-7	PRJNA803191	JAMBYU000000000	SAMN26027252	this study
SW21-1	PRJNA803191	JAMBYS000000000	SAMN26027254	this study
SW21-5	PRJNA803191	JAMBYE000000000	SAMN26027268	this study
SW21-7	PRJNA803191	JAMBYR000000000	SAMN26027255	this study
SW21-8	PRJNA803191	JAMBYQ000000000	SAMN26027256	this study
SW7-5	PRJNA803191	JAMBYP000000000	SAMN26027257	this study
T126-1	PRJNA803191	JAMBYB000000000	SAMN26027271	this study
T128-1	PRJNA803191	JAMBXN000000000	SAMN26027285	this study
T132-2	PRJNA803191	JAMBYJ000000000	SAMN26027263	this study
T176-2	PRJNA803191	JAMBXR000000000	SAMN26027281	this study
T181-1	PRJNA803191	JAMBXQ000000000	SAMN26027282	this study
Pt-1C-BFP	AAXI01	GCA_000149985	SAMN02953676	Manning et al., 2013
M4	NQIK02	GCA_003171515	SAMN07420926	Moolhuijzen et al., 2018
DW-5	MUXC02	GCA_003231415	SAMN04550943	Moolhuijzen et al., 2020
